# Supplementary material for: Contemporary Review of Clinical Features, Multi-Modality Imaging, and Management of Pericardial Cysts
Source: J Clin Med. 2026 Feb 18;15(4):1585. doi: 10.3390/jcm15041585 (PMC12941829; doi:10.3390/jcm15041585)
Supplement: Supplementary file 1 [file jcm-15-01585-s001.zip]

Archive with 1 entries (1 files):
- jcm-4138828-supplementary.mp4
